# Supplementary material for: Integrated Multi-Omics Reveals Mechanism of Adventitious Buds Regeneration in In Vitro Cultures of Cinnamomum parthenoxylon
Source: Plants (Basel). 2025 Sep 23;14(19):2945. doi: 10.3390/plants14192945 (PMC12525742; doi:10.3390/plants14192945)
Supplement: Supplementary file 1 [file plants-14-02945-s001.zip]

Archive with 1 entries (1 files):
- plants-3863299-Supplementary Material.pdf
